# Supplementary material for: Bis(4-methylpiperidine-1-carbodithioato)-lead(II) and Bis(4-benzylpiperidine-1-carbodithioato)-lead(II) as Precursors for Lead Sulphide Nano Photocatalysts for the Degradation of Rhodamine B
Source: Molecules. 2021 Nov 29;26(23):7251. doi: 10.3390/molecules26237251 (PMC8658782; doi:10.3390/molecules26237251)
Supplement: Supplementary file 1 [file molecules-26-07251-s001.zip]

Archive with 1 entries (1 files):
- molecules-1433509-supplementary.pdf
